# Supplementary material for: Sonification as a reliable alternative to conventional visual surgical navigation
Source: Sci Rep. 2023 Apr 12;13:5930. doi: 10.1038/s41598-023-32778-z (PMC10097653; doi:10.1038/s41598-023-32778-z)
Supplement: Supplementary file 1 — Supplementary Information 1. [file 41598_2023_32778_MOESM1_ESM.xlsx]

## Sheet: Sheet1
	Operator	Phantom	Vertebrae	Feedback	train_test	drilling_index	0	3	duration	attempt	Group
0	1	1	L1-Left	Sonification	train	0	1.10244	0.54693	25.562	1	Expert
1	1	1	L1-Left	Visualization	test	0	0.323685	1.55312	33.579	3	Expert
2	1	1	L2-Left	Sonification	test	1	0.847842	0.726004	40.209	3	Expert
3	1	1	L2-Left	Sonification	train	6	0.513698	0.473787	15.17	1	Expert
4	1	1	L3-Left	Sonification	train	2	1.24881	1.04647	21.44	1	Expert
5	1	1	L3-Left	Visualization	test	2	0.637713	1.26018	24.007	3	Expert
6	1	1	L4-Left	Sonification	test	3	0.629252	0.591811	37.419	3	Expert
7	1	1	L5-Left	Sonification	train	4	1.79156	0.47977	35.967	1	Expert
8	1	1	L5-Left	Visualization	test	4	0.384573	0.218637	36.359	3	Expert
9	1	1	L1-Right	Sonification	test	0	0.707731	0.531097	33.029	3	Expert
10	1	1	L1-Right	Sonification	train	5	1.60245	0.272544	38.939	2	Expert
11	1	1	L2-Right	Sonification	train	1	0.135222	0.259535	15.3	2	Expert
12	1	1	L2-Right	Visualization	test	1	0.281318	1.67625	12.28	3	Expert
13	1	1	L3-Right	Sonification	test	2	0.399801	0.999721	28.833	3	Expert
14	1	1	L3-Right	Sonification	train	7	0.742604	0.882288	34.654	2	Expert
15	1	1	L4-Right	Sonification	train	3	0.396527	0.46211	38.38	2	Expert
16	1	1	L4-Right	Visualization	test	3	0.272477	0.758172	20.996	3	Expert
17	1	1	L5-Right	Sonification	test	4	1.6628	0.367812	14.499	3	Expert
18	1	1	L5-Right	Sonification	train	9	1.08907	0.529476	11.817	2	Expert
19	1	2	L1-Left	Sonification	test	5	0.78625	1.00718	86.197	4	Expert
20	1	2	L2-Left	Visualization	test	6	0.230865	0.509232	17.408	4	Expert
21	1	2	L3-Left	Sonification	test	7	1.60247	1.15271	37.881	4	Expert
22	1	2	L4-Left	Visualization	test	8	0.529097	0.828706	24.64	4	Expert
23	1	2	L5-Left	Sonification	test	9	1.58906	0.824765	21.472	4	Expert
24	1	2	L1-Right	Visualization	test	5	0.249867	0.189082	16.058	4	Expert
25	1	2	L2-Right	Sonification	test	6	0.336853	0.311362	12.815	4	Expert
26	1	2	L3-Right	Visualization	test	7	0.295074	0.810904	18.388	4	Expert
27	1	2	L4-Right	Sonification	test	8	0.809451	2.40747	22.627	4	Expert
28	1	2	L5-Right	Visualization	test	9	0.650664	0.856394	20.58	4	Expert
29	2	1	L1-Left	Sonification	test	0	0.984838	0.37466	47.84	3	Expert
30	2	1	L1-Left	Sonification	train	0	1.35149	0.133328	36.739	1	Expert
31	2	1	L2-Left	Sonification	train	6	0.616211	0.476519	26.24	1	Expert
32	2	1	L2-Left	Visualization	test	1	0.146679	0.354089	18.06	3	Expert
33	2	1	L3-Left	Sonification	test	2	0.765903	0.585809	26.876	3	Expert
34	2	1	L3-Left	Sonification	train	2	0.70267	0.244362	19.53	1	Expert
35	2	1	L4-Left	Sonification	train	8	0.373478	0.441839	32.2	1	Expert
36	2	1	L4-Left	Visualization	test	3	0.637174	0.538539	27.499	3	Expert
37	2	1	L5-Left	Sonification	test	4	1.05117	0.480759	47.818	3	Expert
38	2	1	L5-Left	Sonification	train	4	0.678714	0.263956	30.572	1	Expert
39	2	1	L1-Right	Sonification	train	5	0.188046	0.209591	30.255	2	Expert
40	2	1	L1-Right	Visualization	test	0	0.84711	1.15759	30.984	3	Expert
41	2	1	L2-Right	Sonification	test	1	1.28481	0.910336	30.721	3	Expert
42	2	1	L2-Right	Sonification	train	1	1.11234	0.140909	16.225	2	Expert
43	2	1	L3-Right	Sonification	train	7	0.82769	0.553015	29.46	2	Expert
44	2	1	L3-Right	Visualization	test	2	0.272388	0.641993	23.463	3	Expert
45	2	1	L4-Right	Sonification	test	3	0.715523	1.00872	55.738	3	Expert
46	2	1	L4-Right	Sonification	train	3	0.620267	0.587764	19.416	2	Expert
47	2	1	L5-Right	Sonification	train	9	0.209596	0.499487	62.299	2	Expert
48	2	1	L5-Right	Visualization	test	4	0.930276	1.28005	69.417	3	Expert
49	2	2	L1-Left	Visualization	test	5	0.588527	0.513992	24.069	4	Expert
50	2	2	L2-Left	Sonification	test	6	1.65512	0.764706	24.623	4	Expert
51	2	2	L3-Left	Visualization	test	7	0.408685	1.08479	19.026	4	Expert
52	2	2	L4-Left	Sonification	test	8	0.629289	0.529896	36.519	4	Expert
53	2	2	L5-Left	Visualization	test	9	1.04428	1.00934	32.817	4	Expert
54	2	2	L1-Right	Sonification	test	5	0.386028	0.954958	38.733	4	Expert
55	2	2	L2-Right	Visualization	test	6	0.898516	0.464434	27.719	4	Expert
56	2	2	L3-Right	Sonification	test	7	0.902256	0.79109	27.347	4	Expert
57	2	2	L4-Right	Visualization	test	8	0.84589	0.641298	24.18	4	Expert
58	2	2	L5-Right	Sonification	test	9	1.12596	0.596947	54.907	4	Expert
59	3	1	L1-Left	Sonification	train	0	1.55891	0.680043	52.638	1	Expert
60	3	1	L1-Left	Visualization	test	0	1.13124	1.12841	21.04	3	Expert
61	3	1	L2-Left	Sonification	test	1	1.44754	0.854392	16.748	3	Expert
62	3	1	L2-Left	Sonification	train	6	1.26473	0.916717	29.082	1	Expert
63	3	1	L3-Left	Sonification	train	2	1.10543	0.984781	19.766	1	Expert
64	3	1	L3-Left	Visualization	test	2	0.532369	0.437726	23.865	3	Expert
65	3	1	L4-Left	Sonification	test	3	1.04486	0.547038	40.165	3	Expert
66	3	1	L4-Left	Sonification	train	8	1.00389	0.568966	33.114	1	Expert
67	3	1	L5-Left	Sonification	train	4	1.79676	0.271888	15.281	1	Expert
68	3	1	L5-Left	Visualization	test	4	0.664217	0.833678	25.966	3	Expert
69	3	1	L1-Right	Sonification	test	0	0.656926	0.555389	52.803	3	Expert
70	3	1	L1-Right	Sonification	train	5	0.848225	1.08237	55.232	2	Expert
71	3	1	L2-Right	Sonification	train	1	0.76507	1.963	18.433	2	Expert
72	3	1	L2-Right	Visualization	test	1	0.568998	0.569284	23	3	Expert
73	3	1	L3-Right	Sonification	test	2	0.837867	1.20132	14.864	3	Expert
74	3	1	L3-Right	Sonification	train	7	0.571199	0.743644	22.717	2	Expert
75	3	1	L4-Right	Sonification	train	3	0.834688	0.48443	18.151	2	Expert
76	3	1	L4-Right	Visualization	test	3	0.709564	0.720952	17.75	3	Expert
77	3	1	L5-Right	Sonification	test	4	0.646763	1.07621	75.033	3	Expert
78	3	1	L5-Right	Sonification	train	9	1.49591	0.574777	47.515	2	Expert
79	3	2	L1-Left	Sonification	test	5	0.456472	0.76259	10.015	4	Expert
80	3	2	L2-Left	Visualization	test	6	0.398164	1.07081	21.331	4	Expert
81	3	2	L3-Left	Sonification	test	7	0.459382	0.71707	10.532	4	Expert
82	3	2	L4-Left	Visualization	test	8	0.703124	0.854538	19.75	4	Expert
83	3	2	L1-Right	Visualization	test	5	0.428527	0.587767	23.869	4	Expert
84	3	2	L2-Right	Sonification	test	6	0.670811	0.95647	13.449	4	Expert
85	3	2	L3-Right	Visualization	test	7	0.901648	1.28826	18.482	4	Expert
86	3	2	L4-Right	Sonification	test	8	0.74571	1.08047	25.998	4	Expert
87	3	2	L5-Right	Visualization	test	9	0.844658	1.28593	28.716	4	Expert
88	4	1	L1-Left	Sonification	test	0	0.186426	0.679242	38.119	3	Expert
89	4	1	L1-Left	Sonification	train	0	0.096458	0.630494	50.171	1	Expert
90	4	1	L2-Left	Visualization	test	1	0.133825	1.69619	24.561	3	Expert
91	4	1	L3-Left	Sonification	test	2	0.878637	0.783566	29.048	3	Expert
92	4	1	L3-Left	Sonification	train	2	0.642551	0.531575	20.375	1	Expert
93	4	1	L4-Left	Sonification	train	8	1.04123	1.5776	41.433	1	Expert
94	4	1	L4-Left	Visualization	test	3	0.256362	1.95127	23.174	3	Expert
95	4	1	L5-Left	Sonification	test	4	0.737774	1.5229	16.06	3	Expert
96	4	1	L5-Left	Sonification	train	4	1.59153	1.009	10.243	1	Expert
97	4	1	L1-Right	Sonification	train	5	1.07462	1.16309	31.872	2	Expert
98	4	1	L1-Right	Visualization	test	0	0.649153	1.21937	23.095	3	Expert
99	4	1	L2-Right	Sonification	test	1	0.645741	1.77311	57.324	3	Expert
100	4	1	L2-Right	Sonification	train	1	0.9907	0.305549	23.075	2	Expert
101	4	1	L3-Right	Sonification	train	7	0.322756	1.1856	46.922	2	Expert
103	4	1	L4-Right	Sonification	test	3	1.1644	0.74961	80.88	3	Expert
104	4	1	L4-Right	Sonification	train	3	0.694737	0.746921	31.832	2	Expert
105	4	1	L5-Right	Sonification	train	9	1.00067	1.15337	23.04	2	Expert
106	4	1	L5-Right	Visualization	test	4	0.484289	1.34038	19.08	3	Expert
107	4	2	L1-Left	Visualization	test	5	0.58135	1.52466	15.207	4	Expert
108	4	2	L2-Left	Sonification	test	6	1.29729	0.725054	28.042	4	Expert
109	4	2	L3-Left	Visualization	test	7	0.742711	1.61573	10.88	4	Expert
110	4	2	L4-Left	Sonification	test	8	1.55411	1.10566	24.827	4	Expert
111	4	2	L5-Left	Visualization	test	9	1.72959	1.4187	16.45	4	Expert
112	4	2	L1-Right	Sonification	test	5	0.719963	0.928605	31.969	4	Expert
113	4	2	L2-Right	Visualization	test	6	0.276078	1.10095	15.061	4	Expert
114	4	2	L3-Right	Sonification	test	7	0.764069	0.339261	43.082	4	Expert
115	4	2	L4-Right	Visualization	test	8	0.870189	0.435054	19.9	4	Expert
116	4	2	L5-Right	Sonification	test	9	1.01007	1.50415	23.541	4	Expert
118	5	1	L1-Left	Visualization	test	0	0.310552	2.31788	44.981	3	Assistant
119	5	1	L2-Left	Sonification	test	1	0.344545	0.919334	148.031	3	Assistant
120	5	1	L2-Left	Sonification	train	6	1.73836	0.728808	11.297	1	Assistant
121	5	1	L3-Left	Sonification	train	2	0.800731	1.47408	44.815	1	Assistant
122	5	1	L3-Left	Visualization	test	2	0.920176	1.60705	12.166	3	Assistant
123	5	1	L4-Left	Sonification	test	3	0.745557	1.50961	80.295	3	Assistant
124	5	1	L4-Left	Sonification	train	8	1.91226	0.969862	55.38	1	Assistant
128	5	1	L1-Right	Sonification	train	5	2.03208	1.87634	18.533	2	Assistant
129	5	1	L2-Right	Sonification	train	1	0.823638	1.57319	17.059	2	Assistant
131	5	1	L3-Right	Sonification	test	2	0.761152	1.66966	53.066	3	Assistant
132	5	1	L3-Right	Sonification	train	7	0.744029	1.73144	28.364	2	Assistant
133	5	1	L4-Right	Sonification	train	3	2.19821	1.34594	24.243	2	Assistant
136	5	1	L5-Right	Sonification	train	9	1.34832	1.77265	58.782	2	Assistant
137	5	2	L1-Left	Sonification	test	5	1.41016	1.58077	91.671	4	Assistant
138	5	2	L2-Left	Visualization	test	6	0.202971	1.04267	23.03	4	Assistant
139	5	2	L3-Left	Sonification	test	7	0.651396	1.9689	104.149	4	Assistant
140	5	2	L4-Left	Visualization	test	8	0.266821	2.01426	44.768	4	Assistant
141	5	2	L1-Right	Visualization	test	5	1.30252	1.51431	72.657	4	Assistant
142	5	2	L2-Right	Sonification	test	6	0.184839	1.10275	55.964	4	Assistant
143	5	2	L3-Right	Visualization	test	7	1.20854	1.86685	91.499	4	Assistant
144	5	2	L4-Right	Sonification	test	8	1.71619	0.585614	63.666	4	Assistant
146	6	1	L1-Left	Sonification	test	0	0.89635	2.09172	21.376	3	Assistant
147	6	1	L1-Left	Sonification	train	0	1.86833	0.651842	95.66	1	Assistant
148	6	1	L2-Left	Sonification	train	6	1.59835	1.11864	31.786	1	Assistant
149	6	1	L2-Left	Visualization	test	1	0.286942	1.2084	30.166	3	Assistant
150	6	1	L3-Left	Sonification	test	2	0.69409	0.370375	42.778	3	Assistant
151	6	1	L3-Left	Sonification	train	2	1.76525	0.452473	38.159	1	Assistant
152	6	1	L4-Left	Sonification	train	8	1.88634	1.96983	40.932	1	Assistant
153	6	1	L4-Left	Visualization	test	3	0.412585	0.980069	79.29	3	Assistant
155	6	1	L5-Left	Sonification	train	4	2.02422	0.656319	49.837	1	Assistant
156	6	1	L1-Right	Sonification	train	5	0.281098	0.426304	20.36	2	Assistant
157	6	1	L1-Right	Visualization	test	0	0.337747	2.19598	57.681	3	Assistant
158	6	1	L2-Right	Sonification	test	1	1.53471	1.95563	48.833	3	Assistant
160	6	1	L3-Right	Sonification	train	7	1.40891	0.700028	41.103	2	Assistant
161	6	1	L3-Right	Visualization	test	2	0.268421	0.961987	27.764	3	Assistant
162	6	1	L4-Right	Sonification	test	3	0.824324	0.521305	41.839	3	Assistant
163	6	1	L5-Right	Sonification	train	9	1.30322	0.409002	26.103	2	Assistant
164	6	1	L5-Right	Visualization	test	4	0.267683	1.25598	37.199	3	Assistant
165	6	2	L1-Left	Visualization	test	5	0.126979	1.42196	21.791	4	Assistant
166	6	2	L2-Left	Sonification	test	6	0.491885	0.948489	58.523	4	Assistant
167	6	2	L3-Left	Visualization	test	7	0.168292	0.835153	21.643	4	Assistant
168	6	2	L4-Left	Sonification	test	8	1.77552	1.71702	51.611	4	Assistant
169	6	2	L5-Left	Visualization	test	9	1.15369	1.34878	42.452	4	Assistant
170	6	2	L1-Right	Sonification	test	5	0.477942	2.26252	19.166	4	Assistant
171	6	2	L2-Right	Visualization	test	6	0.147742	1.11535	33.699	4	Assistant
172	6	2	L3-Right	Sonification	test	7	1.29651	1.60804	28.748	4	Assistant
173	6	2	L4-Right	Visualization	test	8	0.212136	1.75819	20.76	4	Assistant
174	6	2	L5-Right	Sonification	test	9	0.411716	0.771983	71.145	4	Assistant
175	7	1	L1-Left	Sonification	train	0	0.499993	0.510128	110.814	1	Assistant
176	7	1	L1-Left	Visualization	test	0	0.927794	0.482111	48.955	3	Assistant
177	7	1	L2-Left	Sonification	test	1	0.236436	0.528416	15.418	3	Assistant
178	7	1	L2-Left	Sonification	train	6	0.781014	0.495028	55.338	1	Assistant
179	7	1	L3-Left	Sonification	train	2	1.0758	0.852818	71.12	1	Assistant
180	7	1	L3-Left	Visualization	test	2	0.230293	0.184207	33.953	3	Assistant
181	7	1	L4-Left	Sonification	test	3	1.14238	0.364337	45.24	3	Assistant
182	7	1	L4-Left	Sonification	train	8	1.24721	0.121308	104.995	1	Assistant
183	7	1	L5-Left	Sonification	train	4	1.76371	0.887641	66.323	1	Assistant
184	7	1	L5-Left	Visualization	test	4	1.00236	0.748654	39.254	3	Assistant
185	7	1	L1-Right	Sonification	test	0	1.04704	0.845061	49.671	3	Assistant
186	7	1	L1-Right	Sonification	train	5	1.13247	1.49484	83.075	2	Assistant
187	7	1	L2-Right	Sonification	train	1	0.775311	0.309863	24.769	2	Assistant
188	7	1	L2-Right	Visualization	test	1	0.655449	0.607407	33.97	3	Assistant
189	7	1	L3-Right	Sonification	test	2	0.134681	0.479545	47.722	3	Assistant
190	7	1	L4-Right	Sonification	train	3	1.22096	0.499887	27.979	2	Assistant
191	7	1	L4-Right	Visualization	test	3	0.395489	0.841981	42.246	3	Assistant
192	7	1	L5-Right	Sonification	test	4	1.90788	1.15297	65.021	3	Assistant
193	7	1	L5-Right	Sonification	train	9	1.19442	0.774148	108.661	2	Assistant
194	7	2	L1-Left	Sonification	test	5	0.333617	1.35647	36.984	4	Assistant
195	7	2	L2-Left	Visualization	test	6	0.295951	0.915909	35.32	4	Assistant
196	7	2	L3-Left	Sonification	test	7	1.01863	0.950763	133.619	4	Assistant
197	7	2	L4-Left	Visualization	test	8	0.140266	0.206501	45.865	4	Assistant
199	7	2	L1-Right	Visualization	test	5	0.43271	1.87528	25.236	4	Assistant
200	7	2	L2-Right	Sonification	test	6	1.27252	0.95237	32.853	4	Assistant
201	7	2	L3-Right	Visualization	test	7	0.734864	1.29949	30.269	4	Assistant
202	7	2	L4-Right	Sonification	test	8	1.28901	0.601135	119.858	4	Assistant
203	7	2	L5-Right	Visualization	test	9	0.694202	0.856896	38.798	4	Assistant
204	8	1	L1-Left	Sonification	test	0	0.144138	0.740366	20.861	3	Assistant
206	8	1	L2-Left	Sonification	train	6	0.570818	1.58695	51.3	1	Assistant
207	8	1	L2-Left	Visualization	test	1	1.72124	0.833222	17.46	3	Assistant
208	8	1	L3-Left	Sonification	test	2	0.880485	0.604452	30.119	3	Assistant
209	8	1	L3-Left	Sonification	train	2	1.49923	1.26562	35.949	1	Assistant
210	8	1	L4-Left	Sonification	train	8	0.403108	0.689926	28.598	1	Assistant
211	8	1	L4-Left	Visualization	test	3	0.555605	1.50953	24.16	3	Assistant
212	8	1	L5-Left	Sonification	test	4	1.80408	0.272388	163.485	3	Assistant
213	8	1	L5-Left	Sonification	train	4	1.82365	0.844131	62.868	1	Assistant
214	8	1	L1-Right	Sonification	train	5	0.597028	1.22628	74.234	2	Assistant
215	8	1	L1-Right	Visualization	test	0	0.570375	1.17413	22.715	3	Assistant
216	8	1	L2-Right	Sonification	test	1	1.20894	0.814664	25.807	3	Assistant
217	8	1	L2-Right	Sonification	train	1	0.292689	1.00067	37.501	2	Assistant
218	8	1	L3-Right	Sonification	train	7	1.05495	0.583437	35.64	2	Assistant
219	8	1	L3-Right	Visualization	test	2	0.812538	1.45415	38.437	3	Assistant
220	8	1	L4-Right	Sonification	test	3	1.27896	1.1222	36.729	3	Assistant
221	8	1	L4-Right	Sonification	train	3	0.608378	0.943071	61.234	2	Assistant
222	8	1	L5-Right	Sonification	train	9	1.78269	0.570862	139.802	2	Assistant
223	8	1	L5-Right	Visualization	test	4	0.699488	1.7951	47.198	3	Assistant
224	8	2	L1-Left	Visualization	test	5	0.644477	0.798287	16.047	4	Assistant
225	8	2	L2-Left	Sonification	test	6	0.814736	0.942549	26.466	4	Assistant
226	8	2	L3-Left	Visualization	test	7	0.739097	0.971818	40.549	4	Assistant
227	8	2	L4-Left	Sonification	test	8	1.35949	0.334357	34.315	4	Assistant
228	8	2	L5-Left	Visualization	test	9	1.09133	1.16253	29.682	4	Assistant
229	8	2	L1-Right	Sonification	test	5	0.143548	0.76738	28.168	4	Assistant
230	8	2	L2-Right	Visualization	test	6	0.396483	0.346401	19.412	4	Assistant
231	8	2	L3-Right	Sonification	test	7	1.70774	1.07227	33.666	4	Assistant
232	8	2	L4-Right	Visualization	test	8	0.410689	0.506479	30.581	4	Assistant
234	9	1	L1-Left	Sonification	train	0	0.680351	0.646105	12.486	1	Assistant
235	9	1	L1-Left	Visualization	test	0	1.33011	0.741831	93.458	3	Assistant
236	9	1	L2-Left	Sonification	test	1	0.571341	0.601487	31.093	3	Assistant
237	9	1	L2-Left	Sonification	train	6	1.33777	0.627968	56.375	1	Assistant
238	9	1	L3-Left	Sonification	train	2	1.08956	0.425935	27.112	1	Assistant
239	9	1	L3-Left	Visualization	test	2	0.687498	0.557976	27.966	3	Assistant
240	9	1	L4-Left	Sonification	test	3	0.927494	0.444175	39.416	3	Assistant
241	9	1	L4-Left	Sonification	train	8	1.35016	0.649954	41.846	1	Assistant
242	9	1	L5-Left	Sonification	train	4	1.04276	1.61483	43.981	1	Assistant
243	9	1	L5-Left	Visualization	test	4	1.79459	1.60769	65.021	3	Assistant
244	9	1	L1-Right	Sonification	test	0	1.53181	0.896085	46.776	3	Assistant
245	9	1	L1-Right	Sonification	train	5	0.374463	0.383936	34.748	2	Assistant
246	9	1	L2-Right	Sonification	train	1	1.50929	1.69934	11.416	2	Assistant
247	9	1	L2-Right	Visualization	test	1	0.136508	0.222718	32.833	3	Assistant
248	9	1	L3-Right	Sonification	test	2	1.62918	0.952802	87.997	3	Assistant
249	9	1	L3-Right	Sonification	train	7	0.514331	0.685191	20.364	2	Assistant
250	9	1	L4-Right	Sonification	train	3	0.37293	0.714794	36.978	2	Assistant
251	9	1	L4-Right	Visualization	test	3	2.19992	1.37001	38.683	3	Assistant
252	9	1	L5-Right	Sonification	test	4	1.39284	0.971947	108.265	3	Assistant
253	9	1	L5-Right	Sonification	train	9	0.556131	1.41721	127.926	2	Assistant
254	9	2	L1-Left	Sonification	test	5	1.38678	1.58973	73.699	4	Assistant
255	9	2	L2-Left	Visualization	test	6	1.30803	0.401717	25.766	4	Assistant
256	9	2	L3-Left	Sonification	test	7	1.02412	1.40559	48.825	4	Assistant
257	9	2	L4-Left	Visualization	test	8	1.20119	0.74298	24.549	4	Assistant
258	9	2	L5-Left	Sonification	test	9	1.41682	1.76662	68.968	4	Assistant
259	9	2	L1-Right	Visualization	test	5	0.175794	0.658588	35.548	4	Assistant
260	9	2	L2-Right	Sonification	test	6	1.47734	1.19237	40.056	4	Assistant
261	9	2	L3-Right	Visualization	test	7	0.859129	0.263935	33.059	4	Assistant
262	9	2	L4-Right	Sonification	test	8	0.538654	1.16684	72.39	4	Assistant
263	9	2	L5-Right	Visualization	test	9	1.32852	1.09125	36.2	4	Assistant
264	10	1	L1-Left	Sonification	test	0	1.05086	1.4509	46.433	3	Assistant
265	10	1	L1-Left	Sonification	train	0	0.444032	0.557152	33.577	1	Assistant
266	10	1	L2-Left	Visualization	test	1	0.338879	1.51035	28.049	3	Assistant
267	10	1	L3-Left	Sonification	test	2	1.46121	0.432215	57.75	3	Assistant
268	10	1	L3-Left	Sonification	train	2	1.43785	0.603219	41.914	1	Assistant
269	10	1	L4-Left	Sonification	train	8	0.30214	0.306567	35.982	1	Assistant
270	10	1	L4-Left	Visualization	test	3	0.409835	0.534959	26.864	3	Assistant
271	10	1	L5-Left	Sonification	test	4	1.25575	0.29238	35.597	3	Assistant
272	10	1	L5-Left	Sonification	train	4	0.71292	0.755165	62.03	1	Assistant
273	10	1	L1-Right	Sonification	train	5	0.231715	0.208427	57.849	2	Assistant
274	10	1	L1-Right	Visualization	test	0	0.189144	2.00928	32.95	3	Assistant
275	10	1	L2-Right	Sonification	test	1	0.292042	1.02663	35.37	3	Assistant
276	10	1	L2-Right	Sonification	train	1	0.5534	0.267522	32.163	2	Assistant
277	10	1	L3-Right	Sonification	train	7	1.5154	0.345634	25.382	2	Assistant
278	10	1	L3-Right	Visualization	test	2	1.42334	2.18858	26.601	3	Assistant
279	10	1	L4-Right	Sonification	test	3	0.796601	0.830567	31.446	3	Assistant
280	10	1	L4-Right	Sonification	train	3	0.412272	0.668806	51.68	2	Assistant
281	10	1	L5-Right	Sonification	train	9	0.567524	0.709561	158.884	2	Assistant
282	10	1	L5-Right	Visualization	test	4	1.36115	1.70043	43.951	3	Assistant
283	10	2	L1-Left	Visualization	test	5	0.271635	1.76393	25.7	4	Assistant
284	10	2	L2-Left	Sonification	test	6	0.876626	0.377935	40.831	4	Assistant
285	10	2	L3-Left	Visualization	test	7	1.0021	1.90902	28.116	4	Assistant
286	10	2	L4-Left	Sonification	test	8	0.951711	0.471278	23.784	4	Assistant
287	10	2	L5-Left	Visualization	test	9	1.29189	1.91512	26.9	4	Assistant
288	10	2	L1-Right	Sonification	test	5	0.86461	0.700749	58.153	4	Assistant
289	10	2	L2-Right	Visualization	test	6	0.571009	0.940758	19.3	4	Assistant
290	10	2	L3-Right	Sonification	test	7	1.58062	0.476447	26.562	4	Assistant
291	10	2	L4-Right	Visualization	test	8	0.960282	0.636535	20.565	4	Assistant
292	10	2	L5-Right	Sonification	test	9	1.28842	0.734994	28.899	4	Assistant
293	11	1	L1-Left	Sonification	train	0	0.47103	0.675347	63.62	1	Assistant
294	11	1	L1-Left	Visualization	test	0	0.809465	1.02928	20.15	3	Assistant
295	11	1	L2-Left	Sonification	test	1	0.929642	1.3094	26.874	3	Assistant
296	11	1	L2-Left	Sonification	train	6	0.377572	0.436267	39.019	1	Assistant
297	11	1	L3-Left	Sonification	train	2	0.442234	1.26316	48.219	1	Assistant
298	11	1	L3-Left	Visualization	test	2	0.74665	0.556641	16.199	3	Assistant
299	11	1	L4-Left	Sonification	test	3	1.60548	0.500762	24.298	3	Assistant
300	11	1	L4-Left	Sonification	train	8	0.79534	0.543832	85.98	1	Assistant
301	11	1	L5-Left	Sonification	train	4	1.19314	1.34119	49.039	1	Assistant
302	11	1	L5-Left	Visualization	test	4	1.43261	0.286436	23.54	3	Assistant
303	11	1	L1-Right	Sonification	test	0	0.540606	0.705029	40.516	3	Assistant
304	11	1	L1-Right	Sonification	train	5	1.60107	0.607598	38.191	2	Assistant
305	11	1	L2-Right	Sonification	train	1	0.582361	0.470434	20.565	2	Assistant
306	11	1	L2-Right	Visualization	test	1	0.770806	1.03885	25.04	3	Assistant
307	11	1	L3-Right	Sonification	test	2	1.44723	0.558957	23.358	3	Assistant
308	11	1	L3-Right	Sonification	train	7	0.657936	0.378338	45.38	2	Assistant
309	11	1	L4-Right	Sonification	train	3	1.51341	0.549479	61.38	2	Assistant
311	11	1	L5-Right	Sonification	test	4	1.71493	1.09127	97.38	3	Assistant
312	11	1	L5-Right	Sonification	train	9	1.06758	0.819994	72.962	2	Assistant
313	11	2	L1-Left	Sonification	test	5	0.85268	0.923903	15.3	4	Assistant
314	11	2	L2-Left	Visualization	test	6	0.32517	0.653555	23.104	4	Assistant
315	11	2	L3-Left	Sonification	test	7	0.659774	0.542201	39.86	4	Assistant
316	11	2	L4-Left	Visualization	test	8	0.784843	0.412467	21.06	4	Assistant
317	11	2	L5-Left	Sonification	test	9	1.72312	0.38923	61.46	4	Assistant
318	11	2	L1-Right	Visualization	test	5	0.499906	0.447236	21.237	4	Assistant
319	11	2	L2-Right	Sonification	test	6	1.4271	0.210939	59.692	4	Assistant
320	11	2	L3-Right	Visualization	test	7	0.428726	1.14755	19.138	4	Assistant
321	11	2	L4-Right	Sonification	test	8	0.594185	0.711519	43.4	4	Assistant
322	11	2	L5-Right	Visualization	test	9	1.99735	0.715409	56.719	4	Assistant
323	12	1	L1-Left	Sonification	test	0	1.48289	1.09472	77.28	3	Assistant
324	12	1	L1-Left	Sonification	train	0	0.491345	0.528454	37.92	1	Assistant
325	12	1	L2-Left	Sonification	train	6	0.753178	0.256881	31.596	1	Assistant
326	12	1	L2-Left	Visualization	test	1	0.689462	0.598165	65.19	3	Assistant
327	12	1	L3-Left	Sonification	test	2	0.906041	0.620437	39.569	3	Assistant
328	12	1	L3-Left	Sonification	train	2	0.485524	0.919274	28.059	1	Assistant
329	12	1	L4-Left	Sonification	train	8	1.39585	0.468966	42.22	1	Assistant
330	12	1	L4-Left	Visualization	test	3	1.04544	0.753414	38.905	3	Assistant
331	12	1	L5-Left	Sonification	test	4	1.29112	1.19665	81.76	3	Assistant
332	12	1	L5-Left	Sonification	train	4	0.242159	1.19984	144.34	1	Assistant
333	12	1	L1-Right	Sonification	train	5	0.810302	0.972104	73.513	2	Assistant
334	12	1	L1-Right	Visualization	test	0	0.298245	0.62189	43.333	3	Assistant
335	12	1	L2-Right	Sonification	test	1	0.364625	0.537702	66.065	3	Assistant
336	12	1	L2-Right	Sonification	train	1	0.710613	0.817586	18.102	2	Assistant
337	12	1	L3-Right	Sonification	train	7	0.637604	0.429663	39.12	2	Assistant
338	12	1	L3-Right	Visualization	test	2	0.452701	1.34386	36.858	3	Assistant
339	12	1	L4-Right	Sonification	test	3	1.40813	0.715089	77.122	3	Assistant
340	12	1	L4-Right	Sonification	train	3	1.89682	0.919171	47	2	Assistant
341	12	1	L5-Right	Sonification	train	9	1.38848	0.344266	56.133	2	Assistant
342	12	1	L5-Right	Visualization	test	4	1.42001	1.64247	22.159	3	Assistant
343	12	2	L1-Left	Visualization	test	5	0.467795	1.04676	24.681	4	Assistant
344	12	2	L2-Left	Sonification	test	6	1.12688	0.405459	60.484	4	Assistant
345	12	2	L3-Left	Visualization	test	7	0.572951	0.504662	24.88	4	Assistant
346	12	2	L4-Left	Sonification	test	8	0.51398	1.20514	42.493	4	Assistant
347	12	2	L5-Left	Visualization	test	9	0.965694	0.427264	32.32	4	Assistant
348	12	2	L1-Right	Sonification	test	5	0.900607	0.52642	38.428	4	Assistant
349	12	2	L2-Right	Visualization	test	6	0.713392	0.567753	21.859	4	Assistant
350	12	2	L3-Right	Sonification	test	7	1.12331	0.816228	56.361	4	Assistant
351	12	2	L4-Right	Visualization	test	8	0.881097	0.852455	23.885	4	Assistant
352	12	2	L5-Right	Sonification	test	9	2.09221	1.22698	85.4	4	Assistant
353	13	1	L1-Left	Sonification	train	0	1.1388	0.162781	29.95	1	Assistant
354	13	1	L1-Left	Visualization	test	0	0.384128	0.358065	38.822	3	Assistant
355	13	1	L2-Left	Sonification	test	1	0.698608	0.3551	36.98	3	Assistant
356	13	1	L2-Left	Sonification	train	6	0.490468	0.169161	35.915	1	Assistant
357	13	1	L3-Left	Sonification	train	2	0.464589	0.191991	17.116	1	Assistant
358	13	1	L3-Left	Visualization	test	2	0.520285	0.429955	24.192	3	Assistant
359	13	1	L4-Left	Sonification	test	3	1.32132	1.10502	45.797	3	Assistant
360	13	1	L4-Left	Sonification	train	8	1.06379	0.479208	45.964	1	Assistant
361	13	1	L5-Left	Sonification	train	4	1.18288	0.338714	60.296	1	Assistant
362	13	1	L5-Left	Visualization	test	4	0.514968	1.19783	64.02	3	Assistant
363	13	1	L1-Right	Sonification	test	0	0.365984	1.15795	30.6	3	Assistant
364	13	1	L1-Right	Sonification	train	5	1.08044	0.305783	32.546	2	Assistant
365	13	1	L2-Right	Sonification	train	1	0.59698	0.197727	58.472	2	Assistant
366	13	1	L2-Right	Visualization	test	1	1.13766	1.21975	28.969	3	Assistant
367	13	1	L3-Right	Sonification	test	2	1.10061	0.436163	65.482	3	Assistant
368	13	1	L3-Right	Sonification	train	7	0.938462	0.335325	48.065	2	Assistant
369	13	1	L4-Right	Sonification	train	3	1.22431	0.646182	31.198	2	Assistant
370	13	1	L4-Right	Visualization	test	3	1.5532	0.875633	59.74	3	Assistant
371	13	1	L5-Right	Sonification	test	4	0.577823	0.633968	67.101	3	Assistant
372	13	1	L5-Right	Sonification	train	9	1.30679	0.283955	108.196	2	Assistant
373	13	2	L1-Left	Sonification	test	5	0.671425	0.629034	29.921	4	Assistant
374	13	2	L2-Left	Visualization	test	6	0.331641	0.363552	18.936	4	Assistant
375	13	2	L3-Left	Sonification	test	7	0.448188	0.369428	19.38	4	Assistant
376	13	2	L4-Left	Visualization	test	8	0.829411	0.367468	19.259	4	Assistant
377	13	2	L5-Left	Sonification	test	9	1.0129	0.259066	39.26	4	Assistant
378	13	2	L1-Right	Visualization	test	5	0.156896	1.10377	26.032	4	Assistant
379	13	2	L2-Right	Sonification	test	6	0.533176	0.144012	25.119	4	Assistant
380	13	2	L3-Right	Visualization	test	7	0.129794	0.539655	19.539	4	Assistant
381	13	2	L4-Right	Sonification	test	8	1.03171	0.551582	30.433	4	Assistant
382	13	2	L5-Right	Visualization	test	9	1.07438	1.06754	32.922	4	Assistant
383	14	1	L1-Left	Sonification	test	0	0.423837	1.21032	32.067	3	Assistant
384	14	1	L1-Left	Sonification	train	0	0.344405	0.362894	69.054	1	Assistant
385	14	1	L2-Left	Sonification	train	6	0.123356	0.514541	56.49	1	Assistant
386	14	1	L2-Left	Visualization	test	1	0.548664	0.430904	32.782	3	Assistant
387	14	1	L3-Left	Sonification	test	2	1.60116	0.50883	30.849	3	Assistant
388	14	1	L3-Left	Sonification	train	2	0.395007	0.538753	35.607	1	Assistant
389	14	1	L4-Left	Sonification	train	8	0.275535	0.933909	64.235	1	Assistant
390	14	1	L4-Left	Visualization	test	3	0.878316	0.803988	61.015	3	Assistant
391	14	1	L5-Left	Sonification	test	4	0.945994	0.609146	50.234	3	Assistant
392	14	1	L5-Left	Sonification	train	4	1.30918	0.203057	161.231	1	Assistant
393	14	1	L1-Right	Sonification	train	5	0.96661	0.458939	39.998	2	Assistant
394	14	1	L1-Right	Visualization	test	0	0.110262	0.515178	28.45	3	Assistant
395	14	1	L2-Right	Sonification	test	1	0.233442	0.636286	44.75	3	Assistant
396	14	1	L2-Right	Sonification	train	1	0.626049	0.238017	52.882	2	Assistant
397	14	1	L3-Right	Sonification	train	7	1.41314	0.466587	31.566	2	Assistant
398	14	1	L3-Right	Visualization	test	2	0.339006	1.36323	33.382	3	Assistant
399	14	1	L4-Right	Sonification	test	3	1.22857	0.791951	24.227	3	Assistant
401	14	1	L5-Right	Sonification	train	9	0.615976	0.867609	40.918	2	Assistant
402	14	1	L5-Right	Visualization	test	4	1.7306	1.39435	33.898	3	Assistant
403	14	2	L1-Left	Visualization	test	5	1.10076	0.801759	37.803	4	Assistant
404	14	2	L2-Left	Sonification	test	6	0.410421	0.712981	62.554	4	Assistant
405	14	2	L3-Left	Visualization	test	7	0.672216	1.06245	54.132	4	Assistant
406	14	2	L4-Left	Sonification	test	8	0.414704	0.926516	78	4	Assistant
407	14	2	L5-Left	Visualization	test	9	0.541635	1.30428	38.632	4	Assistant
408	14	2	L1-Right	Sonification	test	5	0.781169	0.406514	36.083	4	Assistant
409	14	2	L2-Right	Visualization	test	6	0.798414	0.985216	27.782	4	Assistant
410	14	2	L3-Right	Sonification	test	7	1.21832	0.432487	59.332	4	Assistant
411	14	2	L4-Right	Visualization	test	8	0.620655	0.47673	18.766	4	Assistant
412	14	2	L5-Right	Sonification	test	9	1.0854	1.15947	56.183	4	Assistant
413	15	1	L1-Left	Sonification	train	0	1.06329	0.419186	30.339	1	Assistant
414	15	1	L1-Left	Visualization	test	0	0.702467	0.715386	45.783	3	Assistant
415	15	1	L2-Left	Sonification	test	1	0.83421	0.335633	21.365	3	Assistant
416	15	1	L2-Left	Sonification	train	6	0.274966	0.469693	22.433	1	Assistant
417	15	1	L3-Left	Sonification	train	2	0.530059	0.880822	86.483	1	Assistant
418	15	1	L3-Left	Visualization	test	2	1.0512	1.09076	32.267	3	Assistant
419	15	1	L4-Left	Sonification	test	3	1.57546	0.427675	27.015	3	Assistant
420	15	1	L4-Left	Sonification	train	8	1.61288	0.349432	100.033	1	Assistant
421	15	1	L5-Left	Sonification	train	4	1.72914	0.760996	62.833	1	Assistant
422	15	1	L5-Left	Visualization	test	4	0.546028	0.233878	34.424	3	Assistant
423	15	1	L1-Right	Sonification	test	0	0.858819	0.182756	40.228	3	Assistant
424	15	1	L1-Right	Sonification	train	5	1.15196	0.77421	28.084	2	Assistant
425	15	1	L2-Right	Sonification	train	1	1.24473	0.701371	55.934	2	Assistant
426	15	1	L2-Right	Visualization	test	1	0.44248	0.956678	53.532	3	Assistant
427	15	1	L3-Right	Sonification	test	2	1.40062	0.443864	52.266	3	Assistant
428	15	1	L3-Right	Sonification	train	7	1.54817	0.431402	66.7	2	Assistant
429	15	1	L4-Right	Sonification	train	3	1.47853	0.960581	124.551	2	Assistant
431	15	1	L5-Right	Sonification	test	4	1.32876	1.19039	133.615	3	Assistant
433	15	2	L1-Left	Sonification	test	5	1.146	0.473967	100.356	4	Assistant
434	15	2	L2-Left	Visualization	test	6	0.860517	0.740665	35.107	4	Assistant
435	15	2	L3-Left	Sonification	test	7	1.17602	0.567346	42.232	4	Assistant
436	15	2	L4-Left	Visualization	test	8	1.37952	1.30917	45.915	4	Assistant
437	15	2	L5-Left	Sonification	test	9	1.05781	0.290322	63.902	4	Assistant
438	15	2	L1-Right	Visualization	test	5	0.171671	0.539796	23.56	4	Assistant
439	15	2	L2-Right	Sonification	test	6	0.577462	0.444149	25.526	4	Assistant
440	15	2	L3-Right	Visualization	test	7	0.428246	0.40417	25.199	4	Assistant
441	15	2	L4-Right	Sonification	test	8	0.345558	0.164896	31.466	4	Assistant
442	15	2	L5-Right	Visualization	test	9	0.34444	0.61292	30.459	4	Assistant
443	16	1	L1-Left	Sonification	test	0	1.0712	0.693341	24.522	3	Assistant
444	16	1	L1-Left	Sonification	train	0	0.512155	0.221775	28.041	1	Assistant
445	16	1	L2-Left	Sonification	train	6	0.732171	0.455364	158.673	1	Assistant
447	16	1	L3-Left	Sonification	test	2	1.65332	0.558628	23.863	3	Assistant
448	16	1	L3-Left	Sonification	train	2	0.458388	0.359298	60.265	1	Assistant
449	16	1	L4-Left	Sonification	train	8	0.891933	0.234126	51.127	1	Assistant
450	16	1	L4-Left	Visualization	test	3	0.86941	0.986131	34.746	3	Assistant
451	16	1	L5-Left	Sonification	test	4	1.41172	0.546158	49.366	3	Assistant
452	16	1	L5-Left	Sonification	train	4	0.849615	0.758391	28.327	1	Assistant
453	16	1	L1-Right	Sonification	train	5	0.96405	0.312095	47.024	2	Assistant
454	16	1	L2-Right	Sonification	test	1	0.78615	0.584426	26.254	3	Assistant
455	16	1	L2-Right	Sonification	train	1	0.512465	0.563486	40.567	2	Assistant
456	16	1	L3-Right	Sonification	train	7	1.11123	0.185146	38.581	2	Assistant
457	16	1	L3-Right	Visualization	test	2	1.117	0.631503	28.136	3	Assistant
458	16	1	L4-Right	Sonification	test	3	0.764555	0.537554	47.862	3	Assistant
459	16	1	L4-Right	Sonification	train	3	1.86877	0.652291	36.151	2	Assistant
460	16	1	L5-Right	Sonification	train	9	1.14081	0.278583	76.983	2	Assistant
461	16	1	L5-Right	Visualization	test	4	1.04496	1.25867	34.524	3	Assistant
462	16	2	L1-Left	Visualization	test	5	0.500274	1.04705	31.28	4	Assistant
463	16	2	L2-Left	Sonification	test	6	1.10979	0.428642	65.66	4	Assistant
464	16	2	L3-Left	Visualization	test	7	0.777559	2.00618	25.98	4	Assistant
465	16	2	L4-Left	Sonification	test	8	1.32798	0.300658	44.72	4	Assistant
466	16	2	L5-Left	Visualization	test	9	0.649943	1.06564	67.847	4	Assistant
467	16	2	L1-Right	Sonification	test	5	0.7088	0.364057	24.923	4	Assistant
468	16	2	L2-Right	Visualization	test	6	0.700865	0.486328	34.71	4	Assistant
469	16	2	L3-Right	Sonification	test	7	1.24361	0.355996	27.58	4	Assistant
470	16	2	L4-Right	Visualization	test	8	0.395684	0.48547	27.26	4	Assistant
471	16	2	L5-Right	Sonification	test	9	0.991331	0.95012	37.62	4	Assistant
472	17	1	L1-Left	Sonification	train	0	0.725943	0.507275	28.899	1	Assistant
473	17	1	L1-Left	Visualization	test	0	0.194626	0.302234	53.131	3	Assistant
474	17	1	L2-Left	Sonification	test	1	0.910022	1.15241	64.145	3	Assistant
475	17	1	L2-Left	Sonification	train	6	0.548146	1.37193	152.822	1	Assistant
476	17	1	L3-Left	Sonification	train	2	1.65295	0.402564	112.951	1	Assistant
477	17	1	L3-Left	Visualization	test	2	0.205489	0.464002	43.505	3	Assistant
478	17	1	L4-Left	Sonification	test	3	0.207392	0.442118	63.247	3	Assistant
479	17	1	L4-Left	Sonification	train	8	0.848695	0.288452	132.26	1	Assistant
480	17	1	L5-Left	Sonification	train	4	0.674792	0.429244	134.128	1	Assistant
481	17	1	L5-Left	Visualization	test	4	0.524581	0.330807	89.453	3	Assistant
482	17	1	L1-Right	Sonification	test	0	0.389957	0.287511	73.7	3	Assistant
483	17	1	L1-Right	Sonification	train	5	0.806964	0.49838	130.083	2	Assistant
484	17	1	L2-Right	Sonification	train	1	0.872252	0.521261	128.574	2	Assistant
485	17	1	L2-Right	Visualization	test	1	0.444912	0.771359	62.365	3	Assistant
486	17	1	L3-Right	Sonification	test	2	0.836847	0.727631	36.14	3	Assistant
487	17	1	L3-Right	Sonification	train	7	0.855998	0.358299	61.9	2	Assistant
488	17	1	L4-Right	Sonification	train	3	0.596008	0.377072	45.38	2	Assistant
489	17	1	L4-Right	Visualization	test	3	0.546977	0.373428	35.376	3	Assistant
491	17	1	L5-Right	Sonification	train	9	1.90534	0.596677	80.947	2	Assistant
492	17	2	L1-Left	Sonification	test	5	1.07885	0.428461	122.308	4	Assistant
493	17	2	L2-Left	Visualization	test	6	0.370476	0.435482	72.007	4	Assistant
494	17	2	L3-Left	Sonification	test	7	0.0285606	0.304343	29.982	4	Assistant
495	17	2	L4-Left	Visualization	test	8	0.17663	0.396848	63.62	4	Assistant
496	17	2	L5-Left	Sonification	test	9	1.58068	0.319018	64.6	4	Assistant
497	17	2	L1-Right	Visualization	test	5	0.0997782	0.149125	29.933	4	Assistant
498	17	2	L2-Right	Sonification	test	6	1.2891	0.802381	29.667	4	Assistant
499	17	2	L3-Right	Visualization	test	7	0.414991	0.807151	58.919	4	Assistant
500	17	2	L4-Right	Sonification	test	8	0.995833	0.792412	16.105	4	Assistant
501	17	2	L5-Right	Visualization	test	9	0.535558	0.985219	39.814	4	Assistant
