# Supplementary material for: Sonification as a reliable alternative to conventional visual surgical navigation
Source: Sci Rep. 2023 Apr 12;13:5930. doi: 10.1038/s41598-023-32778-z (PMC10097653; doi:10.1038/s41598-023-32778-z)
Supplement: Supplementary file 2 — Supplementary Information 2. [file 41598_2023_32778_MOESM2_ESM.txt]

Level, Angle, Entry_Point, Operator, Phantom
L1-Left 1.09903 0.815887 1 1
L1-Right 2.65065 1.57136 1 1
L2-Left 0.387058 1.11526 1 1
L2-Right 1.7992 0.860197 1 1
L3-Left 1.55142 1.76859 1 1
L3-Right 2.08863 0.792229 1 1
L4-Left 2.11441 1.69529 1 1
L4-Right 1.40896 1.28071 1 1
L5-Left 1.45661 1.82578 1 1
L5-Right 1.05524 3.33103 1 1
L1-Left 1.13656 1.61405 1 2
L1-Right 0.906968 1.25135 1 2
L2-Left 1.23248 0.746525 1 2
L2-Right 0.206857 1.2003 1 2
L3-Left 0.875619 2.78087 1 2
L3-Right 1.65872 1.16129 1 2
L4-Left 1.7882 1.74128 1 2
L4-Right 3.88909 0.894728 1 2
L5-Left 2.31789 2.82314 1 2
L5-Right 0.851909 1.84145 1 2
L1-Left 1.96342 0.180732 2 1
L1-Right 1.16733 0.617362 2 1
L2-Left 1.191 0.734313 2 1
L2-Right 2.52319 1.35954 2 1
L3-Left 0.256143 1.58576 2 1
L3-Right 1.45032 0.36647 2 1
L4-Left 0.973161 1.80615 2 1
L4-Right 1.30127 2.34268 2 1
L5-Left 0.187279 1.82446 2 1
L5-Right 0.917685 2.5813 2 1
L1-Left 1.32587 0.0683995 2 2
L1-Right 1.76911 1.12815 2 2
L2-Left 1.12147 2.02055 2 2
L2-Right 1.23724 0.24521 2 2
L3-Left 0.311951 0.741268 2 2
L3-Right 1.82691 0.497706 2 2
L4-Left 1.10409 0.717484 2 2
L4-Right 0.989755 1.27762 2 2
L5-Left 1.25176 0.624838 2 2
L5-Right 0.629171 2.20227 2 2
L1-Left 0.576888 1.15869 3 1
L1-Right 1.64065 1.92812 3 1
L2-Left 1.73482 2.24245 3 1
L2-Right 1.60501 2.06976 3 1
L3-Left 2.00867 0.965268 3 1
L3-Right 1.59342 1.44301 3 1
L4-Left 2.80691 2.5652 3 1
L4-Right 2.05706 3.06531 3 1
L5-Left 2.15543 2.06043 3 1
L5-Right 3.5482 2.98102 3 1
L1-Left 2.8375 0.79988 3 2
L1-Right 2.06336 1.1336 3 2
L2-Left 0.888903 1.17631 3 2
L2-Right 1.08011 2.3884 3 2
L3-Left 1.80265 1.88327 3 2
L3-Right 2.37562 2.48052 3 2
L4-Left 2.31935 2.22101 3 2
L4-Right 1.46564 3.71863 3 2
L5-Left 2.07941 3.86551 3 2
L5-Right 4.94895 3.70106 3 2
L1-Left 1.43939 1.10953 4 1
L1-Right 2.99964 1.77577 4 1
L2-Left 2.09397 0.987853 4 1
L2-Right 2.24939 1.7531 4 1
L3-Left 0.604699 0.80216 4 1
L3-Right 3.47832 2.40549 4 1
L4-Left 1.17587 1.7429 4 1
L4-Right 1.41011 2.72919 4 1
L5-Left 0.823285 2.0729 4 1
L5-Right 2.66724 1.61758 4 1
L1-Left 0.235643 1.81345 4 2
L1-Right 2.72191 1.17186 4 2
L2-Left 0.743965 0.694158 4 2
L2-Right 2.49172 1.12583 4 2
L3-Left 0.215036 2.32404 4 2
L3-Right 1.66504 0.522766 4 2
L4-Left 1.25216 2.95643 4 2
L4-Right 1.55343 1.20808 4 2
L5-Left 3.84418 2.18751 4 2
L5-Right 1.43241 1.21922 4 2
L1-Left 2.23276 1.04424 5 1
L1-Right 2.28989 1.14164 5 1
L2-Left 0.827953 0.336941 5 1
L2-Right 3.46878 2.17467 5 1
L3-Left 0.940578 1.65972 5 1
L3-Right 1.50764 0.473626 5 1
L4-Left 1.80752 1.69417 5 1
L4-Right 3.55753 2.4836 5 1
L5-Left 3.64739 0.494613 5 1
L5-Right 1.10999 2.50366 5 1
L1-Left 2.81804 3.19517 5 2
L1-Right 2.71452 2.93444 5 2
L2-Left 3.27849 1.48956 5 2
L2-Right 1.69883 2.085 5 2
L3-Left 3.91789 1.9927 5 2
L3-Right 2.58662 1.61356 5 2
L4-Left 3.86254 1.90359 5 2
L4-Right 8.18391 1.39291 5 2
L5-Left 11.5193 5.6448 5 2
L5-Right 5.30216 1.63912 5 2
L1-Left 0.995786 2.24448 6 1
L1-Right 3.43714 2.26621 6 1
L2-Left 0.584128 1.28841 6 1
L2-Right 5.50582 3.30596 6 1
L3-Left 1.23829 2.70022 6 1
L3-Right 1.63823 1.86295 6 1
L4-Left 1.05553 2.8483 6 1
L4-Right 1.77514 3.69763 6 1
L5-Left 2.04426 2.61367 6 1
L5-Right 0.947225 3.19033 6 1
L1-Left 0.766456 1.1172 6 2
L1-Right 3.62826 1.03803 6 2
L2-Left 0.707078 1.20311 6 2
L2-Right 2.092 0.715477 6 2
L3-Left 2.01614 1.02159 6 2
L3-Right 1.363 2.10913 6 2
L4-Left 0.794954 2.95474 6 2
L4-Right 1.51601 1.28633 6 2
L5-Left 2.1499 1.16269 6 2
L5-Right 0.947885 1.40275 6 2
L1-Left 0.623102 2.22325 7 1
L1-Right 0.972579 2.64829 7 1
L2-Left 1.20143 1.61256 7 1
L2-Right 0.446069 0.609888 7 1
L3-Left 0.708127 2.03027 7 1
L3-Right 0.83296 1.72887 7 1
L4-Left 1.16537 2.25151 7 1
L4-Right 0.542697 1.85337 7 1
L5-Left 1.44376 2.49015 7 1
L5-Right 1.68176 2.47017 7 1
L1-Left 1.08696 1.56348 7 2
L1-Right 1.32054 1.53704 7 2
L2-Left 0.796474 1.3826 7 2
L2-Right 0.866396 2.17815 7 2
L3-Left 2.19655 1.34454 7 2
L3-Right 2.47465 0.447625 7 2
L4-Left 1.49372 1.60618 7 2
L4-Right 1.19771 2.93541 7 2
L5-Left 3.22309 2.58429 7 2
L5-Right 1.07673 2.59936 7 2
L1-Left 1.25647 0.791675 8 1
L1-Right 0.53411 1.24431 8 1
L2-Left 0.959865 0.224394 8 1
L2-Right 1.97093 0.994025 8 1
L3-Left 0.690174 0.802734 8 1
L3-Right 2.25944 1.70417 8 1
L4-Left 0.314063 1.47749 8 1
L4-Right 2.48978 2.334 8 1
L5-Left 2.20271 0.726376 8 1
L5-Right 1.48718 1.86481 8 1
L1-Left 0.984232 1.4468 8 2
L1-Right 1.36555 1.30295 8 2
L2-Left 1.54784 1.97422 8 2
L2-Right 1.22737 1.29861 8 2
L3-Left 1.51886 1.93922 8 2
L3-Right 1.52421 3.12056 8 2
L4-Left 1.75035 2.33815 8 2
L4-Right 1.318 1.72048 8 2
L5-Left 2.25463 2.218 8 2
L5-Right 4.25207 2.84278 8 2
L1-Left 2.4256 1.56685 9 1
L1-Right 2.06944 2.59259 9 1
L2-Left 1.47089 1.9494 9 1
L2-Right 1.96291 1.40734 9 1
L3-Left 2.05848 2.44988 9 1
L3-Right 2.46302 2.72424 9 1
L4-Left 2.39446 1.71602 9 1
L4-Right 3.79315 2.60198 9 1
L5-Left 3.88323 2.0869 9 1
L5-Right 1.60882 2.79835 9 1
L1-Left 1.84323 1.12705 9 2
L1-Right 3.78405 1.26598 9 2
L2-Left 2.02006 3.30657 9 2
L2-Right 2.99189 2.17213 9 2
L3-Left 1.48453 0.909909 9 2
L3-Right 2.03181 2.10888 9 2
L4-Left 4.01646 1.89126 9 2
L4-Right 4.10878 2.29625 9 2
L5-Left 3.92402 2.44489 9 2
L5-Right 4.92266 4.71961 9 2
L1-Left 1.15207 1.80523 10 1
L1-Right 3.71917 1.68588 10 1
L2-Left 1.33547 1.46426 10 1
L2-Right 2.47959 1.80802 10 1
L3-Left 1.33602 4.06237 10 1
L3-Right 3.84921 3.25703 10 1
L4-Left 1.8605 1.75814 10 1
L4-Right 1.50835 1.69042 10 1
L5-Left 3.14123 2.90365 10 1
L5-Right 4.42771 3.52873 10 1
L1-Left 0.717879 0.931353 10 2
L1-Right 2.85249 2.54989 10 2
L2-Left 0.908386 2.09473 10 2
L2-Right 1.82254 1.66203 10 2
L3-Left 2.36311 2.16999 10 2
L3-Right 2.05718 3.72677 10 2
L4-Left 0.761819 1.95267 10 2
L4-Right 2.26251 2.47407 10 2
L5-Left 3.73188 1.98041 10 2
L5-Right 3.55546 2.88381 10 2
L1-Left 1.2818 2.39663 11 1
L1-Right 2.20541 1.92687 11 1
L2-Left 1.0319 2.24765 11 1
L2-Right 0.752213 1.87556 11 1
L3-Left 0.96598 2.478 11 1
L3-Right 0.112104 2.8165 11 1
L4-Left 0.91802 3.89919 11 1
L4-Right 1.44182 5.09392 11 1
L5-Left 1.0412 2.4271 11 1
L5-Right 1.10617 3.14237 11 1
L1-Left 0.742511 2.11215 11 2
L1-Right 1.27446 2.17197 11 2
L2-Left 1.41879 1.37972 11 2
L2-Right 1.38482 1.4807 11 2
L3-Left 1.37693 1.9525 11 2
L3-Right 1.83696 1.92467 11 2
L4-Left 0.866148 2.68405 11 2
L4-Right 32.7068 6.42188 11 2
L5-Left 2.98562 2.09633 11 2
L5-Right 1.64486 4.13068 11 2
L1-Left 2.63631 3.02645 12 1
L1-Right 1.61694 2.07703 12 1
L2-Left 0.867305 4.27238 12 1
L2-Right 1.12879 1.87846 12 1
L3-Left 1.75874 1.59123 12 1
L3-Right 0.587068 1.46869 12 1
L4-Left 2.62278 2.22289 12 1
L4-Right 3.94744 2.77443 12 1
L5-Left 3.7751 2.21897 12 1
L5-Right 4.02574 1.79407 12 1
L1-Left 1.75461 2.08503 12 2
L1-Right 0.41422 2.74354 12 2
L2-Left 1.4632 2.07687 12 2
L2-Right 0.9955 0.647967 12 2
L3-Left 1.14199 1.49374 12 2
L3-Right 1.56444 2.38888 12 2
L4-Left 2.07482 1.803 12 2
L4-Right 1.20325 1.45019 12 2
L5-Left 0.78271 2.23231 12 2
L5-Right 2.49659 3.36536 12 2
L1-Left 1.39997 1.16167 13 1
L1-Right 0.614149 1.70821 13 1
L2-Left 0.910805 1.81644 13 1
L2-Right 0.218396 1.28114 13 1
L3-Left 1.63041 1.438 13 1
L3-Right 0.513897 0.983324 13 1
L4-Left 2.22067 1.37383 13 1
L4-Right 0.302664 2.26746 13 1
L5-Left 0.374473 2.37333 13 1
L5-Right 1.75969 1.48808 13 1
L1-Left 2.27123 1.97526 13 2
L1-Right 0.979046 1.67363 13 2
L2-Left 1.6594 0.936922 13 2
L2-Right 0.847472 0.895511 13 2
L3-Left 1.48271 0.662345 13 2
L3-Right 0.913922 1.15582 13 2
L4-Left 1.78381 1.70757 13 2
L4-Right 0.429186 2.39774 13 2
L5-Left 1.44457 1.37295 13 2
L5-Right 0.362255 0.454693 13 2
L1-Left 3.01599 0.800061 14 1
L1-Right 1.15344 1.01101 14 1
L2-Left 0.956939 0.241023 14 1
L2-Right 1.48646 0.323583 14 1
L3-Left 1.4881 2.53034 14 1
L3-Right 1.37767 0.940762 14 1
L4-Left 1.82227 1.54895 14 1
L4-Right 0.342366 3.32063 14 1
L5-Left 4.02352 4.25957 14 1
L5-Right 3.34485 4.47378 14 1
L1-Left 1.90187 2.53113 14 2
L1-Right 1.54612 2.36762 14 2
L2-Left 1.45112 1.54568 14 2
L2-Right 1.94576 1.90462 14 2
L3-Left 1.86079 2.03341 14 2
L3-Right 0.383413 3.52825 14 2
L4-Left 1.78965 4.53825 14 2
L4-Right 1.96208 1.38988 14 2
L5-Left 3.93628 0.65199 14 2
L5-Right 1.13887 2.30031 14 2
L1-Left 1.04465 0.452525 15 1
L1-Right 0.879183 2.0885 15 1
L2-Left 0.652759 1.63051 15 1
L2-Right 0.871241 0.593836 15 1
L3-Left 1.38078 1.32786 15 1
L3-Right 0.611552 1.72514 15 1
L4-Left 0.761553 0.470953 15 1
L4-Right 1.2658 4.08819 15 1
L5-Left 1.77637 0.962622 15 1
L5-Right 2.00039 0.951572 15 1
L1-Left 1.03253 1.64166 15 2
L1-Right 1.23111 1.66411 15 2
L2-Left 2.05426 2.10696 15 2
L2-Right 1.99632 1.57318 15 2
L3-Left 2.21262 3.00237 15 2
L3-Right 1.75251 2.03692 15 2
L4-Left 3.04813 2.99432 15 2
L4-Right 2.15423 2.3302 15 2
L5-Left 3.53095 3.63332 15 2
L5-Right 2.55663 1.99042 15 2
L1-Left 0.576509 1.46647 16 1
L1-Right 0.601446 0.885002 16 1
L2-Left 1.78827 2.75112 16 1
L2-Right 0.969741 2.09069 16 1
L3-Left 1.03415 2.25298 16 1
L3-Right 1.02456 2.01778 16 1
L4-Left 1.91298 2.05503 16 1
L4-Right 1.31717 2.00319 16 1
L5-Left 1.94085 3.14742 16 1
L5-Right 3.29224 2.40866 16 1
L1-Left 1.93316 0.899904 16 2
L1-Right 0.215994 1.29086 16 2
L2-Left 0.659304 1.38467 16 2
L2-Right 1.16816 0.280967 16 2
L3-Left 3.27522 1.07419 16 2
L3-Right 1.64134 2.06554 16 2
L4-Left 0.899618 1.81702 16 2
L4-Right 0.936817 1.01007 16 2
L5-Left 1.70643 1.60854 16 2
L5-Right 2.00009 1.60793 16 2
L1-Left 2.36671 0.232584 17 1
L1-Right 1.9431 0.845806 17 1
L2-Left 2.24889 1.2521 17 1
L2-Right 2.61481 0.112309 17 1
L3-Left 2.78142 0.892845 17 1
L3-Right 1.50297 1.34437 17 1
L4-Left 1.90209 1.13797 17 1
L4-Right 1.08367 0.766268 17 1
L5-Left 2.23788 1.11769 17 1
L5-Right 2.79052 1.22724 17 1
L1-Left 1.60656 1.15679 17 2
L1-Right 0.422089 0.606083 17 2
L2-Left 1.86771 0.558135 17 2
L2-Right 0.830301 0.914641 17 2
L3-Left 1.4574 0.886118 17 2
L3-Right 1.90761 0.746229 17 2
L4-Left 1.84353 1.15287 17 2
L4-Right 0.847381 0.946928 17 2
L5-Left 1.07617 2.03929 17 2
L5-Right 1.51964 0.757956 17 2
